# Supplementary material for: Heterogeneous duplication and point mutation of ace-1 confer organophosphates and carbamates resistance to Anopheles sinensis field populations in Guizhou Province, China
Source: Infect Dis Poverty. 2026 Mar 9;15:32. doi: 10.1186/s40249-026-01421-0 (PMC12969906; doi:10.1186/s40249-026-01421-0)
Supplement: Supplementary file 2 — Additional file 2. Stable 2 Statistical analysis of the ace-1 gene copy numbers in 12 field populations of Anopheles sinensis from Guizhou Province. SFig. 1 The duplication event of ace-1 and vgsc based on the depth of coverage (DOC) ratio (DJ/HX/TZ population/LP population). The average DOC ratio of ace-1 of the points mainly fluctuated around 2.35, 1.96 and 1.72. 2 And the average DOC radio of vgsc mainly fluctuated around and 1.16, 1.45 and 0.78. [file 40249_2026_1421_MOESM2_ESM.xlsx]

## Sheet: Sheet1
Stable 2 Statistical analysis of the ace-1 gene copy numbers in 12 field populations of Anopheles sinensis from Guizhou Province
Number	population	Mean	t value	p value	95% confidence interval
1	LP	1.291
2	DJ	4.109	7.652	＜0.0001	2.080 to 3.557
3	LD	2.868	7.987	＜0.0001	1.177 to 1.977
4	CH	2.197	4.798	＜0.0001	0.5236 to 1.288
5	DY	1.03	1.407	0.1691	-0.6386 to 0.1169
6	SD	2.639	4.339	0.0001	0.7154 to 1.982
7	TZ	3.935	7.517	＜0.0001	1.937 to 3.351
8	XR	4.252	9.638	＜0.0001	2.341 to 3.582
9	HX	2.237	4.794	＜0.0001	0.5453 to 1.346
10	PB	2.353	2.915	0.0064	0.3199 to 1.803
11	XS	1.898	2.311	0.027	0.07214 to 1.142
12	ZJ	1.215	0.329	0.7443	-0.5431 to 0.3919
